# Supplementary material for: A web platform for landuse, climate, demography, hydrology and beach erosion in the Black Sea catchment
Source: Sci Data. 2017 Jul 4;4:170087. doi: 10.1038/sdata.2017.87 (PMC5496470; doi:10.1038/sdata.2017.87)
Supplement: Supplementary file 1 [file sdata201787-isa1.zip]

Archive with 3 entries (3 files):
- i_Investigation.txt
- s_study_Lehmann.txt
- a_assay_Lehmann.txt
