# Supplementary material for: A web platform for landuse, climate, demography, hydrology and beach erosion in the Black Sea catchment
Source: Sci Data. 2017 Jul 4;4:170087. doi: 10.1038/sdata.2017.87 (PMC5496470; doi:10.1038/sdata.2017.87)
Supplement: Supplementary file 1 [file sdata201787-isa1.zip › i_Investigation.txt]

# Investigation File generated for Scientific Data with Investigation File Authoring Tool version 0.1.0 on 30/06/2017 - This metadata file is CC0
ONTOLOGY SOURCE REFERENCE
Term Source Name	IAO	GAZ	ERO	OBI	XEO	ENVO
Term Source File	http://data.bioontology.org/ontologies/IAO	http://data.bioontology.org/ontologies/GAZ	http://data.bioontology.org/ontologies/ERO	http://data.bioontology.org/ontologies/OBI	http://data.bioontology.org/ontologies/XEO	http://data.bioontology.org/ontologies/ENVO
Term Source Version	2015-02-23	$Revision: 1.512 $	2013-08-02	2014-08-18	1.6	releases/2014-09-16
Term Source Description	Information Artifact Ontology	Gazetteer	Eagle-I Research Resource Ontology	Ontology for Biomedical Investigations	XEML Environment Ontology	Environment Ontology
INVESTIGATION
Investigation Identifier
Investigation Title
Investigation Description
Investigation Submission Date
Investigation Public Release Date
INVESTIGATION PUBLICATIONS
Investigation PubMed ID
Investigation Publication DOI
Investigation Publication Author List
Investigation Publication Title
Investigation Publication Status
Investigation Publication Status Term Accession Number
Investigation Publication Status Term Source REF
INVESTIGATION CONTACTS
Investigation Person Last Name
Investigation Person Mid Initials
Investigation Person First Name
Investigation Person Address
Investigation Person Phone
Investigation Person Fax
Investigation Person Email
Investigation Person Affiliation
Investigation Person Roles
Investigation Person Roles Term Accession Number
Investigation Person Roles Term Source REF
STUDY
Study Identifier	10.1038/sdata.2017.87
Study Title	A web platform for landuse, climate, demography, hydrology and beach erosion in the Black Sea catchment
Study Submission Date	07/10/2016
Study Public Release Date	04/07/2017
Study Description	http://www.nature.com/articles/sdata201787#abstract
Study File Name	s_study_Lehmann.txt
Comment[Subject Keywords]	/;/;/;/
Comment[Manuscript Licence]	CC BY-4.0
Comment[Experimental Metadata Licence]	CC0
Comment[Supplementary Information File Name]	
Comment[Supplementary Information File Type]	x-zip-compressed
Comment[Supplementary Information File URL]	http://www.nature.com/articles/sdata201787#supplementary-information
Comment[Data Repository]	Dryad Digital Repository
Comment[Data Record Accession]	doi:10.5061/dryad.8t55d
Comment[Data Record URI]	http://dx.doi.org/10.5061/dryad.8t55d
STUDY DESIGN DESCRIPTORS
Study Design Type	data integration objective	time series design	observation design
Study Design Type Term Accession Number	ERO:0100092	OBI:0500020	OBI:0300311
Study Design Type Term Source REF	ERO	OBI	OBI
STUDY PUBLICATIONS
Study PubMed ID	""	""	""	""	""	""
Study Publication DOI	doi:10.1016/j.envsci.2014.02.005	doi:10.1016/j.future.2010.09.011	doi:10.1016/j.envsci.2014.02.008	doi:10.1016/j.envsci.2014.04.008	doi:10.1073/Pnas.0705797105	doi:10.1016/j.envsci.2014.07.014
Study Publication Author List	""	""	""	""	""	""
Study Publication Title	""	""	""	""	""	""
Study Publication Status	published	published	published	published	published	published
Study Publication Status Term Accession Number						
Study Publication Status Term Source REF						
STUDY FACTORS
Study Factor Name	environmental data type
Study Factor Type	DataTypes
Study Factor Type Term Accession Number	XEO:00236
Study Factor Type Term Source REF	XEO
STUDY ASSAYS
Study Assay Measurement Type	environmental system process
Study Assay Measurement Type Term Accession Number	ENVO:02500000
Study Assay Measurement Type Term Source REF	ENVO
Study Assay Technology Type	computational modeling technique
Study Assay Technology Type Term Accession Number	ERO:0001251
Study Assay Technology Type Term Source REF	ERO
Study Assay Technology Platform	""
Study Assay File Name	a_assay_Lehmann.txt
STUDY PROTOCOLS
Study Protocol Name	Data sources	enviroGRIDS analysis
Study Protocol Type	selection	computational modeling technique
Study Protocol Type Term Accession Number	OBI:0001928	ERO:0001251
Study Protocol Type Term Source REF	OBI	ERO
Study Protocol Description		
Study Protocol URI	""	""
Study Protocol Version		
Study Protocol Parameters Name	""	""
Study Protocol Parameters Name Term Accession Number	""	""
Study Protocol Parameters Name Term Source REF	""	""
Study Protocol Components Name	""	""
Study Protocol Components Type	""	""
Study Protocol Components Type Term Accession Number	""	""
Study Protocol Components Type Term Source REF	""	""
STUDY CONTACTS
Study Person Last Name	Lehmann	Guigoz	Ray	Mancosu	Abbaspour	Rouholahnejad Freund	Allenbach	De Bono	Fasel	Gago-Silva	Bär	Lacroix	Giuliani
Study Person First Name	Anthony	Yaniss	Nicolas	Emanuele	Karim C.	Elham	Karin	Andrea	Marc	Ana	Roger	Pierre	Gregory
Study Person Mid Initials													
Study Person Email	anthony.lehmann@unige.ch	""	""	""	""	""	""	""	""	""	""	""	""
Study Person Phone													
Study Person Fax													
Study Person Address													
Study Person Affiliation	University of Geneva, Institute for Environmental Sciences, enviroSPACE Lab., Bd. Carl-Vogt 66, Geneva CH-1211, Switzerland	University of Geneva, Institute for Environmental Sciences, GRID-Geneva, Bd. Carl-Vogt 66, Geneva CH-1211, Switzerland	University of Geneva, Institute for Environmental Sciences, enviroSPACE Lab., Bd. Carl-Vogt 66, Geneva CH-1211, Switzerland	European Topic Centre-Spatial Information and Analysis, University of Malaga, edificio CAITI, Campus de Teatinos, Malaga 29071, Spain	Swiss Federal Institute of Aquatic Science and Technology, Ueberlandstrasse 133, Duebendorf CH-8600, Switzerland	Department of Environmental Systems Science, ETH Zurich, Universitaetstrasse 16, Zurich CH-8092, Switzerland	University of Geneva, Institute for Environmental Sciences, GRID-Geneva, Bd. Carl-Vogt 66, Geneva CH-1211, Switzerland	University of Geneva, Institute for Environmental Sciences, GRID-Geneva, Bd. Carl-Vogt 66, Geneva CH-1211, Switzerland	University of Geneva, Institute for Environmental Sciences, enviroSPACE Lab., Bd. Carl-Vogt 66, Geneva CH-1211, Switzerland	University of Geneva, Institute for Environmental Sciences, enviroSPACE Lab., Bd. Carl-Vogt 66, Geneva CH-1211, Switzerland	University of Bern, Centre for Development and Environment, Hallerstrasse 10, CH-Bern 3012, Switzerland	University of Geneva, Institute for Environmental Sciences, enviroSPACE Lab., Bd. Carl-Vogt 66, Geneva CH-1211, Switzerland	University of Geneva, Institute for Environmental Sciences, enviroSPACE Lab., Bd. Carl-Vogt 66, Geneva CH-1211, Switzerland
Study Person Roles													
Study Person Roles Term Accession Number													
Study Person Roles Term Source REF													
Comment[Study Person ORCID]	0000-0002-8279-8567												
Comment[Funder]													
Comment[FundRef ID]													
Comment[Funder Term Source REF]													
Comment[Grant Identifier]													
