# Supplementary material for: A web platform for landuse, climate, demography, hydrology and beach erosion in the Black Sea catchment
Source: Sci Data. 2017 Jul 4;4:170087. doi: 10.1038/sdata.2017.87 (PMC5496470; doi:10.1038/sdata.2017.87)
Supplement: Supplementary file 1 [file sdata201787-isa1.zip › s_study_Lehmann.txt]

Source Name	Material Type	Term Source REF	Term Accession Number	Characteristics[geographical location]	Term Source REF	Term Accession Number	Characteristics[environment type]	Term Source REF	Term Accession Number	Protocol REF	Sample Name	Factor Value[environmental data type]
enviroGRIDS	data set	IAO	IAO:0000100	Black Sea	GAZ	GAZ:00008171	land use			Data sources	landuse change	landuse change
Global Historical Climatology Network and European Climate Assessment and Dataset	data set	IAO	IAO:0000100	Black Sea	GAZ	GAZ:00008171	climate change	ENVO	ENVO:01000629	Data sources	climate change	climate change
Eurostat and National statistical offices	data set	IAO	IAO:0000100	Black Sea	GAZ	GAZ:00008171	demographics			Data sources	demographic data	demographic data
doi:10.1002/2013wr014132	publication	IAO	IAO:0000311	Black Sea	GAZ	GAZ:00008171	hydrological process	ENVO	ENVO:02500031	Data sources	agro-hydrological model	agro-hydrological model
doi:10.1002/2013wr014132	publication	IAO	IAO:0000311	Black Sea	GAZ	GAZ:00008171	hydrological process	ENVO	ENVO:02500031	Data sources	vulnerability	vulnerability
doi:10.1002/2013wr014132	publication	IAO	IAO:0000311	Black Sea	GAZ	GAZ:00008171	hydrological process	ENVO	ENVO:02500031	Data sources	water scarcity indicators	water scarcity indicators
doi:10.1016/j.envsci.2014.07.014	publication	IAO	IAO:0000311	Black Sea	GAZ	GAZ:00008171	sandy beach	ENVO	ENVO:00002199	Data sources	sandy beaches	sandy beaches
