# Supplementary material for: A web platform for landuse, climate, demography, hydrology and beach erosion in the Black Sea catchment
Source: Sci Data. 2017 Jul 4;4:170087. doi: 10.1038/sdata.2017.87 (PMC5496470; doi:10.1038/sdata.2017.87)
Supplement: Supplementary file 1 [file sdata201787-isa1.zip › a_assay_Lehmann.txt]

Sample Name	Protocol REF	Assay Name	Raw Data File	Comment[Data Repository]	Comment[Data Record Accession]	Comment[Data Record URI]	Factor Value[environmental data type]
landuse change	enviroGRIDS analysis	Land_use_change_scenarios	Land_use_change_scenarios.zip	Dryad Digital Repository	doi:10.5061/dryad.8t55d	http://dx.doi.org/10.5061/dryad.8t55d	landuse change
climate change	enviroGRIDS analysis	Climate	Climate.zip	Dryad Digital Repository	doi:10.5061/dryad.8t55d	http://dx.doi.org/10.5061/dryad.8t55d	climate change
demographic data	enviroGRIDS analysis	Demography	Demography.zip	Dryad Digital Repository	doi:10.5061/dryad.8t55d	http://dx.doi.org/10.5061/dryad.8t55d	demographic data
agro-hydrological model	enviroGRIDS analysis	SWAT_hydrological_outputs	SWAT_hydrological_outputs.zip	Dryad Digital Repository	doi:10.5061/dryad.8t55d	http://dx.doi.org/10.5061/dryad.8t55d	agro-hydrological model
vulnerability	enviroGRIDS analysis	Water_agriculture_vulnerability	Water_agriculture_vulnerability.zip	Dryad Digital Repository	doi:10.5061/dryad.8t55d	http://dx.doi.org/10.5061/dryad.8t55d	vulnerability
water scarcity indicators	enviroGRIDS analysis	Water_scarcity	Water_scarcity.zip	Dryad Digital Repository	doi:10.5061/dryad.8t55d	http://dx.doi.org/10.5061/dryad.8t55d	water scarcity indicators
sandy beaches	enviroGRIDS analysis	Beaches	Beaches.zip	Dryad Digital Repository	doi:10.5061/dryad.8t55d	http://dx.doi.org/10.5061/dryad.8t55d	sandy beaches
